# Supplementary material for: Cultural adaptation, translation, and validation of the Measure of Indigenous Racism Experiences Scale for Indigenous gay and bisexual men in Guatemala
Source: Front Public Health. 2026 Jul 13;14:1864458. doi: 10.3389/fpubh.2026.1864458 (PMC13402444; doi:10.3389/fpubh.2026.1864458)
Supplement: Supplementary file 1 [file Table_1.xlsx]

## Sheet: English MIRE scale
English MIRE Scale
Question number	Original Dimension	Question (English)	Response options (English)
what frequency do you feel mistreated because you are Indigenous in the following situations
001	Interpersonal	At work	1- Never 2- Sometimes 3- Many times 4- N/A 999- No response
002	Interpersonal	At home, by neighbors or other people in the home	1- Never 2- Sometimes 3- Many times 4- N/A 999- No response
003	Interpersonal	While playing sports or recreation activities	1- Never 2- Sometimes 3- Many times 4- N/A 999- No response
004	Interpersonal	By the police, personal security, lawyers, or justice tribunal	1- Never 2- Sometimes 3- Many times 4- N/A 999- No response
005	Interpersonal	By doctors, nurses, or other personal in health centers/hospitals	1- Never 2- Sometimes 3- Many times 4- N/A 999- No response
006	Interpersonal	By government reps, such as RENAP	1- Never 2- Sometimes 3- Many times 4- N/A 999- No response
007	Interpersonal	By people at restaurants, stores, banks, hotels, public transit, or in other public service	1- Never 2- Sometimes 3- Many times 4- N/A 999- No response
008	Interpersonal	By other people on the street, in commercial centers/malls, sporting events, concerts, clubs, etc.	1- Never 2- Sometimes 3- Many times 4- N/A 999- No response
009	Interpersonal	By other Indigenous people	1- Never 2- Sometimes 3- Many times 4- N/A 999- No response
State agreement with the following statements:
010	Internalized	I feel accepted by other Indigenous people	1- Disagreement 2- Neither agreement nor disagreement 3- Agreement 999- No response
011	Internalized	The Indigenous people have less opportunities than other Guatemalans	1- Disagreement 2- Neither agreement nor disagreement 3- Agreement 999- No response
012	Internalized	Indigenous people should try to think and act more like the Ladinos and Mestizos	1- Disagreement 2- Neither agreement nor disagreement 3- Agreement 999- No response
013	Internalized	I feel good about being Indigenous	1- Disagreement 2- Neither agreement nor disagreement 3- Agreement 999- No response
014	Systemic	Other Guatemalans think that Indigenous people have a better situation because we receive special treatment by government and other institutions	1- Disagreement 2- Neither agreement nor disagreement 3- Agreement 999- No response
015	Systemic	Other Guatemalans think that they are better than Indigenous people	1- Disagreement 2- Neither agreement nor disagreement 3- Agreement 999- No response
016	Systemic	Almost never are there good representations of Indigenous people in the media and communications	1- Disagreement 2- Neither agreement nor disagreement 3- Agreement 999- No response
