# Supplementary material for: Cultural adaptation, translation, and validation of the Measure of Indigenous Racism Experiences Scale for Indigenous gay and bisexual men in Guatemala
Source: Front Public Health. 2026 Jul 13;14:1864458. doi: 10.3389/fpubh.2026.1864458 (PMC13402444; doi:10.3389/fpubh.2026.1864458)
Supplement: Supplementary file 2 [file Table_2.xlsx]

## Sheet: Spanish MIRE Scale
Spanish MIRE Scale
Numero	Dimensión original	Pregunta (Español)	Opciones (Español)
¿Con qué frecuencia lo maltratan por ser indígena en cada una de las siguientes situaciones?
Q01	Interpersonal	¿En el trabajo?	1- Nunca 2- Algunas veces 3- Muchas veces 4- No me aplica 999- No responde
Q02	Interpersonal	¿En su casa, por los vecinos o en casa de otra persona?	1- Nunca 2- Algunas veces 3- Muchas veces 4- No me aplica 999- No responde
Q03	Interpersonal	¿Mientras realiza actividades deportivas o recreativas?	1- Nunca 2- Algunas veces 3- Muchas veces 4- No me aplica 999- No responde
Q04	Interpersonal	¿Por parte de la policía, personal de seguridad, abogados o en un tribunal de justicia?	1- Nunca 2- Algunas veces 3- Muchas veces 4- No me aplica 999- No responde
Q05	Interpersonal	¿Por médicos, enfermeros u otro personal de centros de salud u hospitales?	1- Nunca1- Nunca 2- Algunas veces 3- Muchas veces 4- No me aplica 999- No responde
Q06	Interpersonal	¿Por personal de agencias gubernamentales como RENAP, etc.?	1- Nunca 2- Algunas veces 3- Muchas veces 4- No me aplica 999- No responde
Q07	Interpersonal	¿Por el personal de restaurantes, tiendas, bancos, hoteles, en transporte público o al obtener cualquier otro servicio?	1- Nunca 2- Algunas veces 3- Muchas veces 4- No me aplica 999- No responde
Q08	Interpersonal	¿Por otras personas en la calle, en centros comerciales, eventos deportivos, conciertos, discotecas, etc.?	1- Nunca 2- Algunas veces 3- Muchas veces 4- No me aplica 999- No responde
Q09	Interpersonal	¿Por otras personas indígenas?	1- Nunca 2- Algunas veces 3- Muchas veces 4- No me aplica 999- No responde
Califique si está de acuerdo o en desacuerdo con las siguientes afirmaciones. No hay respuestas correctas o incorrectas.
Q10	internalizado	Me siento aceptado por otras personas indígenas.	1- En desacuerdo 2- Ni de acuerdo ni en desacuerdo 3- De acuerdo 999- No responde
Q11	internalizado	Las personas indígenas tienen menos oportunidades que otros guatemaltecos.	1- En desacuerdo 2- Ni de acuerdo ni en desacuerdo 3- De acuerdo 999- No responde
Q12	internalizado	Las personas indígenas deberían tratar de pensar y actuar más como los Ladinos y mestizos.	1- En desacuerdo 2- Ni de acuerdo ni en desacuerdo 3- De acuerdo 999- No responde
Q13	internalizado	Me siento bien por ser indígena	1- En desacuerdo 2- Ni de acuerdo ni en desacuerdo 3- De acuerdo 999- No responde
Q14	sistémico	Otros guatemaltecos piensan que las personas indígenas tienen una mejor situación porque reciben un trato especial por parte del gobierno y otras instituciones.	1- En desacuerdo 2- Ni de acuerdo ni en desacuerdo 3- De acuerdo 999- No responde
Q15	sistémico	Otros guatemaltecos piensan que son mejores que las personas indígenas.	1- En desacuerdo 2- Ni de acuerdo ni en desacuerdo 3- De acuerdo 999- No responde
Q16	sistémico	Casi nunca hay nada bueno sobre las personas indígenas en los medios de comunicación (TV, radio, periódicos, etc.).	1- En desacuerdo 2- Ni de acuerdo ni en desacuerdo 3- De acuerdo 999- No responde
