# Supplementary material for: Cultural adaptation, translation, and validation of the Measure of Indigenous Racism Experiences Scale for Indigenous gay and bisexual men in Guatemala
Source: Front Public Health. 2026 Jul 13;14:1864458. doi: 10.3389/fpubh.2026.1864458 (PMC13402444; doi:10.3389/fpubh.2026.1864458)
Supplement: Supplementary file 3 [file Table_3.xlsx]

## Sheet: MIRE-G Scale
Final MIRE-G scale (Spanish)
Numero	Dimensión	Pregunta (Español)	Opciones (Español)
¿Con qué frecuencia lo maltratan por ser indígena en cada una de las siguientes situaciones?
Q01	Interpersonal	¿En el trabajo?	1- Nunca 2- Algunas veces 3- Muchas veces 4- No me aplica 999- No responde
Q02	Interpersonal	¿En su casa, por los vecinos o en casa de otra persona?	1- Nunca 2- Algunas veces 3- Muchas veces 4- No me aplica 999- No responde
Q03	Interpersonal	¿Mientras realiza actividades deportivas o recreativas?	1- Nunca 2- Algunas veces 3- Muchas veces 4- No me aplica 999- No responde
Q04	Interpersonal	¿Por parte de la policía, personal de seguridad, abogados o en un tribunal de justicia?	1- Nunca 2- Algunas veces 3- Muchas veces 4- No me aplica 999- No responde
Q05	Interpersonal	¿Por médicos, enfermeros u otro personal de centros de salud u hospitales?	1- Nunca 2- Algunas veces 3- Muchas veces 4- No me aplica 999- No responde
Q06	Interpersonal	¿Por personal de agencias gubernamentales como RENAP, etc.?	1- Nunca 2- Algunas veces 3- Muchas veces 4- No me aplica 999- No responde
Q07	Interpersonal	¿Por el personal de restaurantes, tiendas, bancos, hoteles, en transporte público o al obtener cualquier otro servicio?	1- Nunca 2- Algunas veces 3- Muchas veces 4- No me aplica 999- No responde
Q08	Interpersonal	¿Por otras personas en la calle, en centros comerciales, eventos deportivos, conciertos, discotecas, etc.?	1- Nunca 2- Algunas veces 3- Muchas veces 4- No me aplica 999- No responde
Q09	Interpersonal	¿Por otras personas indígenas?	1- Nunca 2- Algunas veces 3- Muchas veces 4- No me aplica 999- No responde
Califique si está de acuerdo o en desacuerdo con las siguientes afirmaciones. No hay respuestas correctas o incorrectas.
Q10	internalizado	Me siento aceptado por otras personas indígenas.	1- En desacuerdo 2- Ni de acuerdo ni en desacuerdo 3- De acuerdo 999- No responde
Q13	internalizado	Me siento bien por ser indígena	1- En desacuerdo 2- Ni de acuerdo ni en desacuerdo 3- De acuerdo 999- No responde
Q11	sistémico	Las personas indígenas tienen menos oportunidades que otros guatemaltecos.	1- En desacuerdo 2- Ni de acuerdo ni en desacuerdo 3- De acuerdo 999- No responde
Q14	sistémico	Otros guatemaltecos piensan que las personas indígenas tienen una mejor situación porque reciben un trato especial por parte del gobierno y otras instituciones.	1- En desacuerdo 2- Ni de acuerdo ni en desacuerdo 3- De acuerdo 999- No responde
Q15	sistémico	Otros guatemaltecos piensan que son mejores que las personas indígenas.	1- En desacuerdo 2- Ni de acuerdo ni en desacuerdo 3- De acuerdo 999- No responde
Q16	sistémico	Casi nunca hay nada bueno sobre las personas indígenas en los medios de comunicación (TV, radio, periódicos, etc.).	1- En desacuerdo 2- Ni de acuerdo ni en desacuerdo 3- De acuerdo 999- No responde
